# Supplementary material for: Potentially inappropriate use of benzodiazepines and z-drugs in the older population—analysis of associations between long-term use and patient-related factors
Source: PeerJ. 2018 May 22;6:e4614. doi: 10.7717/peerj.4614 (PMC5969046; doi:10.7717/peerj.4614)
Supplement: Supplemental Information 2 [file peerj-06-4614-s002.sps]

GET
  FILE='P:\Projekte\Projekt Benzos\Publikationen\Predictors\Regressionsanalyse_BZD_BMG_N2_20012017.sav'.
DATASET NAME DatenSet1 WINDOW=FRONT.
USE ALL.
COMPUTE filter_$=(MedGebr = 1).
VARIABLE LABEL filter_$ 'MedGebr = 1 (FILTER)'.
VALUE LABELS filter_$ 0 'Not Selected' 1 'Selected'.
FORMAT filter_$ (f1.0).
FILTER BY filter_$.
EXECUTE.


LOGISTIC REGRESSION VARIABLES LLabw
  /METHOD=ENTER RA_Sex RA_Age RA_Marital_Status RA_Living_Situation RA_Employment_Status RA_Care_Dependency RA_SF12_Physical RA_SF12_Mental RA_AUDIT_C RA_GAD_7 RA_PHQ_9 RA_KFM RA_BMQ_CONCERNS RA_BMQ_NECESSITY PSQImean
  /CONTRAST (RA_Sex)=Indicator
  /CONTRAST (RA_Marital_Status)=Indicator
  /CONTRAST (RA_Living_Situation)=Indicator
  /CONTRAST (RA_Employment_Status)=Indicator
  /CONTRAST (RA_Care_Dependency)=Indicator
  /CONTRAST (RA_AUDIT_C)=Indicator
  /CONTRAST (RA_GAD_7)=Indicator
  /CONTRAST (RA_PHQ_9)=Indicator
  /CONTRAST (RA_KFM)=Indicator
  /PRINT=GOODFIT CI(95)
  /CRITERIA=PIN(0.05) POUT(0.10) ITERATE(20) CUT(0.5).
